# Supplementary material for: The TFIIH complex is required to establish and maintain mitotic chromosome structure
Source: eLife. 2022 Mar 16;11:e75475. doi: 10.7554/eLife.75475 (PMC8956287; doi:10.7554/eLife.75475)
Supplement: Figure 1—source data 1. [file elife-75475-fig1-data1.zip]

Archive with 8 entries (8 files):
- Figure 1 - source data 1.ai
- __MACOSX/._Figure 1 - source data 1.ai
- Figure 1E p62 0001951_01_800.tif
- Figure 1E tubulin0001949_02_700-1.tif
- Figure 1E XPB 0001949_02_800-1.tif
- Figure 1H ercc1 0001986_03_800.tif
- FIgure 1H tubulin 0001984_03_700-1.tif
- Figure 1H XPF 0001984_03_800-1.tif
