# Supplementary material for: The TFIIH complex is required to establish and maintain mitotic chromosome structure
Source: eLife. 2022 Mar 16;11:e75475. doi: 10.7554/eLife.75475 (PMC8956287; doi:10.7554/eLife.75475)
Supplement: Figure 1—figure supplement 1—source data 1. [file elife-75475-fig1-figsupp1-data1.zip]

Archive with 20 entries (20 files):
- Figure 1 - figure supplement 1 - source data 1.ai
- __MACOSX/._Figure 1 - figure supplement 1 - source data 1.ai
- Figure 1 - figure supplement 1B 20201020 Exp 55 RNase AH-[SYBR Safe].tif
- Figure 1 - figure supplement 1D Tubulin 0001743_03_700-1.tif
- Figure 1 - figure supplement 1D XPB 0001743_03_800-1.tif
- __MACOSX/._Figure 1 - figure supplement 1D XPB 0001743_03_800-1.tif
- Figure 1 - figure supplement 1E ercc1 0001986_03_800.tif
- __MACOSX/._Figure 1 - figure supplement 1E ercc1 0001986_03_800.tif
- FIgure 1 - figure supplement 1E tubulin 0001984_03_700-1.tif
- Figure 1 - figure supplement 1E XPF 0001984_03_800-1.tif
- Figure 1 Supplement 1A CAP-E and XPB.tif
- __MACOSX/._Figure 1 Supplement 1A CAP-E and XPB.tif
- Figure 1 Supplement 1A Tubulin.tif
- __MACOSX/._Figure 1 Supplement 1A Tubulin.tif
- Figure 1 Supplement 1G CDK1T161ph.tif
- __MACOSX/._Figure 1 Supplement 1G CDK1T161ph.tif
- Figure 1 Supplement 1G H3T3ph.tif
- __MACOSX/._Figure 1 Supplement 1G H3T3ph.tif
- Figure 1 Supplement 1G Tubulin.tif
- __MACOSX/._Figure 1 Supplement 1G Tubulin.tif
