# Supplementary material for: The TFIIH complex is required to establish and maintain mitotic chromosome structure
Source: eLife. 2022 Mar 16;11:e75475. doi: 10.7554/eLife.75475 (PMC8956287; doi:10.7554/eLife.75475)
Supplement: Figure 3—figure supplement 1—source data 1. [file elife-75475-fig3-figsupp1-data1.zip]

Archive with 14 entries (14 files):
- Figure 3 - figure supplement 1 - source data 1.ai
- __MACOSX/._Figure 3 - figure supplement 1 - source data 1.ai
- Figure 3 Supplement 1B CAP-D3 and Tubulin 0002172_03_700.tif
- __MACOSX/._Figure 3 Supplement 1B CAP-D3 and Tubulin 0002172_03_700.tif
- Figure 3 Supplement 1B p62 0002172_03_800.tif
- __MACOSX/._Figure 3 Supplement 1B p62 0002172_03_800.tif
- Figure 3 Supplement 1B xpb 0002172_03_800.tif
- __MACOSX/._Figure 3 Supplement 1B xpb 0002172_03_800.tif
- Figure 3 Supplement 1C CAP-D3, CAP-C, CAP-E, CAP-G.tif
- __MACOSX/._Figure 3 Supplement 1C CAP-D3, CAP-C, CAP-E, CAP-G.tif
- Figure 3 Supplement 1C Tubulin.tif
- __MACOSX/._Figure 3 Supplement 1C Tubulin.tif
- Figure 3 Supplement 1C XPB.tif
- __MACOSX/._Figure 3 Supplement 1C XPB.tif
