# Supplementary material for: The TFIIH complex is required to establish and maintain mitotic chromosome structure
Source: eLife. 2022 Mar 16;11:e75475. doi: 10.7554/eLife.75475 (PMC8956287; doi:10.7554/eLife.75475)
Supplement: Figure 5—figure supplement 1—source data 1. [file elife-75475-fig5-figsupp1-data1.zip]

Archive with 7 entries (7 files):
- Figure 5 Supplement 1B H30002121_03_800-1.tif
- __MACOSX/._Figure 5 Supplement 1B H30002121_03_800-1.tif
- Figure 5 supplement 1B XPB and CAP-E 0002121_03_800-2.tif
- __MACOSX/._Figure 5 supplement 1B XPB and CAP-E 0002121_03_800-2.tif
- Figure 5-figure supplement 1-source data 1.ai
- __MACOSX/._Figure 5-figure supplement 1-source data 1.ai
- 10112021RAeLife75475R2 - Copy.docx
